# Supplementary material for: FAM188B Expression Is Critical for Cell Growth via FOXM1 Regulation in Lung Cancer
Source: Biomedicines. 2020 Oct 31;8(11):465. doi: 10.3390/biomedicines8110465 (PMC7693245; doi:10.3390/biomedicines8110465)
Supplement: Supplementary file 1 [file biomedicines-08-00465-s001.zip]

Archive with 3 entries (3 files):
- Supplementary Figure S9-Original images of blot and gel electrophoresis.pdf
- Supplementary Figures-S1-S8.pdf
- Supplementary_Tables.pdf
